# Supplementary material for: Categorization and Analysis of Primary Care mHealth Apps Related to Breast Health and Breast Cancer: Systematic Search in App Stores and Content Analysis
Source: JMIR Cancer. 2023 Sep 7;9:e42044. doi: 10.2196/42044 (PMC10514767; doi:10.2196/42044)
Supplement: Multimedia Appendix 1 [file cancer_v9i1e42044_app1.xlsx]

## Sheet: Copy of Revised list 1
Name	Price	Downloads	Language	Category	Category by Jean	Comments by Jean	Revised category	Category by code	URL
ABCs of Breast Health	0	1000	English/ Hindi/ Telagu/ Kannada/ Malayalam/ Tamil/ Gujrati/ Punjabi/ Bengali/ Marathi/ Oriya & Assamese	Book/guide	Book guide	Interesting because developed in India/ Awareness of breast diseases	Book Guide	E	https://play.google.com/store/apps/details?id=devatech.kims.avantari
Basic breast care	0	1000	English	Book/guide	Book guide	Limited interest. Breast beauty advices	Book Guide	E	https://play.google.com/store/apps/details?id=com.newandromo.dev6724.app920984&hl=en&gl=US
Breast Cancer	0	100	English	Book/guide	Book guide	India. BSE animated cartoons	Book Guide	E	https://play.google.com/store/apps/details?src=AppAgg.com&id=com.focusmedica.ud.breastcancer&referrer=utm_source%3DAppAgg.com%26utm_medium%3Dreferral%26utm_campaign%3DAppAgg
Breast Cancer	0	100	English	Book/guide	Book Guide		Book Guide	E	https://play.google.com/store/apps/details?src=AppAgg.com&id=com.andromo.dev737641.app807664&referrer=utm_source%3DAppAgg.com%26utm_medium%3Dreferral%26utm_campaign%3DAppAgg
Breast Cancer	0	100	English	Book/guide	Book Guide	Metastatic cancer	Book Guide	E	https://appagg.com/32667260
breast cancer	0	1000	English	Book/guide	Book Guide	Centered on the risks of breast cancer	Book Guide	E	https://play.google.com/store/apps/details?id=com.All.About.Breast.Cancer
breast cancer	0	50	English	Book/guide	Book Guide	Like a doc	Book Guide	E	https://play.google.com/store/apps/details?id=com.alphasoft.breast.cancer
Breast Cancer - Causes, Diagnosis & treatment	0	10	English	Book/guide	Book Guide	Centered on causes/ diagnosis and treatment of breast cancer	Book Guide	E	https://play.google.com/store/apps/details?id=com.heathybytes.breastcancer.breastcancer_treatment
Breast Cancer - symptoms of BC	0	1000	English	Book/guide	Book Guide	Centered on breast cancer	Book Guide	E	https://play.google.com/store/apps/details?id=com.breastcancer.andiaware
Breast Cancer (Guide)	0	1000	English	Book/guide	Book Guide		Book Guide	E	https://play.google.com/store/apps/details?id=com.andromo.dev565055.app665447
Breast Cancer Canada	0	10	English	Book/guide	Book Guide	Canada. For women with african ancestry	Book Guide	E	https://appagg.com/30963172
Breast Cancer Disease Guide	0	10	English	Book/guide	Book Guide	Symptoms of breast cancer	Book Guide	E	https://appagg.com/36324911
Breast Cancer Guide	0	50	English	Book/guide	Book Guide		Book Guide	E	https://appagg.com/35354375
Breast Cancer guide	0	10000	English	Book/guide	Book Guide	Centered on breast symptoms	Book Guide	E	https://play.google.com/store/apps/details?id=com.andromo.dev667101.app681429&hl=en&gl=US
Breast Cancer Guide 2021	0	10	English	Book/guide	Book Guide		Book Guide	E	https://appagg.com/36146532
Breast Cancer Guide with Cancer Symptoms	0	100	English	Book/guide	Book Guide		Book Guide	E	https://appagg.com/34151772
Breast Cancer in Urdu	0	100	Urdu	Book/guide	Book Guide	Urdu	Book Guide	E	https://appagg.com/33307130
Breast Cancer Info	0	500	English	Book/guide	Book Guide		Book Guide	E	https://appagg.com/34487007
Breast Cancer Information	0	10	English	Book/guide	Book Guide		Book Guide	E	https://appagg.com/32609774
Breast Cancer Initiative EA	0	100	English	Book/guide	Book Guide	East Africa. Breast cancer awareness and education. Interesting for knowing more	Book Guide	E	https://appagg.com/32708802
Breast Cancer, Causes and Prevention	0	10	English	Book/guide	Book Guide	Simple guide	Book Guide	E	https://play.google.com/store/apps/details?id=maftalbreast.cancer
Breast Cancer: Information about breast cancer	0	5000	English	Book/guide	Book Guide	Nigeria	Book Guide	E	https://appagg.com/30409677
Breast Care Tips स्तनों की देखभाल कैसे करें	0	100	Hindi	Book/guide	Book Guide	Hindi	Book Guide	E	https://play.google.com/store/apps/details?id=com.maheshprajapati.breastcaretips&hl=en&gl=US
Breast Disorder	0	100	English	Book/guide	Book Guide	Too verbose and complex	Book Guide	E	https://appagg.com/34133910
Cancer du sein	0	10	french	Book/guide	Book Guide	French. Textual	Book Guide	E	https://play.google.com/store/apps/details?id=com.newandromo.dev1117153.app1305715
Complete breast care	0	1000	English	Book/guide	Book Guide	Many topics described including beauty tips	Book Guide	E	https://play.google.com/store/apps/details?id=com.andromo.dev698216.app741709&hl=en&gl=US
NIH: Breast Cancer	0	10	English	Book/guide	Book Guide	Very complete Treaty	Book Guide	E	https://appagg.com/35489485
Symptoms of Breast Cancer	0	1000	English	Book/guide	Book Guide	App not in favor of BSE	Book Guide	E	https://appagg.com/35956935
سرطان السيدات‎	0	1000	Arabic	Book/guide	Book Guide	Arabic	Book Guide	E	https://play.google.com/store/apps/details?id=com.codearabe.ladiescancer
স্তন ক্যান্সারের কারন-প্রতিকার	0	500	Bangla	Book/guide	Book Guide		Book Guide	E	https://play.google.com/store/apps/details?src=AppAgg.com&id=com.boishakhiapps.SthonCanchererKaron&referrer=utm_source%3DAppAgg.com%26utm_medium%3Dreferral%26utm_campaign%3DAppAgg
স্তন সমস্যা সমাধান : Breast Care & Tips	0	5000	Bangla	Book/guide	Book Guide		Book Guide	E	https://play.google.com/store/apps/details?id=com.HealthTips.BreastProblemsSolutions
Breast Cancer Awareness	0	100	English	Book/guide	Book Guide	Some feedback. No follow up.	Book Guide	E	https://appagg.com/33628908
Breast Cancer Questions	0	1000	English	Book/guide	Book Guide	Comprehensive information	Book Guide	E	https://appagg.com/35818997
Breast Care: Helpful Tips To Keep Breasts Healthy	0	100	English	Book/guide	Book Guide		Book Guide	E	https://appagg.com/34347885
BREAST MASTITIS AND TREATMENT	0	500000	English	Book/guide	Book Guide	Concerns mastitis	Book Guide	E	https://play.google.com/store/apps/details?id=com.andromo.dev677517.app689512
স্তন ক্যান্সার সচেতনতা Breast Cancer	0	1000	Bangla	Book/guide	Book Guide		Book Guide	E	https://play.google.com/store/apps/details?src=AppAgg.com&id=com.ertapps.breast_cancer_new&referrer=utm_source%3DAppAgg.com%26utm_medium%3Dreferral%26utm_campaign%3DAppAgg
Centrum Chorób Piersi UCK	0	500	Polish	Book/Guide	Book Guide	Concerns a specific breast campaign	Book Guide	E	https://play.google.com/store/apps/details?id=pl.centrumchorobpiersi
زهرة‎	0	100	Arabic	Book/Guide	Book Guide	About Zahra Association (Breast and Retinal Diseases)	Book Guide	E	https://play.google.com/store/apps/details?id=com.app.zahra
Breast Cancer	0	1000	English	Book/Guide	Book Guide	Some good pictures for BSE	Book Guide	E	https://play.google.com/store/apps/details?id=com.andromo.dev663676.app666377
breast cancer awareness	0	1000	English	Video Guide Book	Video Guide Book		Book Guide	E	https://play.google.com/store/apps/details?id=apps.adeena.breastcancer
Breast Cancer Guide	0	5000000	English	Video Guide Book	Video Guide Book		Book Guide	E	https://play.google.com/store/apps/details?id=com.deep.beware
Breast Cancer - symptoms and prevention tips	0	10000	English	Book/Guide	Book Guide		Book Guide	E	https://play.google.com/store/apps/details?id=com.mx.fabricadeapps.appmastologia.pozo
Breast HealthCare	0	50	English	BSE recording/ Risk assessment	BSE	Individualized recording	BSE recording	Re,RA	https://play.google.com/store/apps/details?id=com.raouf_developer.anticancerfund
Dra Mariela Pozo	0	1	Spanish	BSE reminder/ guide	BSE	To explore more to see what’s really up	BSE reminder/ guide	R,E	https://play.google.com/store/apps/details?id=appinventor.ai_maylinab.fin
التوعية بسرطان الثدي‎	0	10	Arabic	BSE reminder/ guide	BSE ?		BSE reminder/ guide	R,E	https://play.google.com/store/apps/details?id=com.nissi.breastexam.breastexam&hl=en_ZA&gl=US
Autoexploración- en Tutunakú y Castellano	0	50	Spanish/ Tutunaku	BSE training	BSE	No clear visibility of the real content	BSE training	T	https://appagg.com/32184817
유방자가검진	0	50	Korean	BSE training	BSE Education		BSE training	T
KNMSP	0	1000	English/ Arabic	BSE training	Breast Screening Program		BSE training	T	https://play.google.com/store/apps/details?src=AppAgg.com&id=com.andromo.dev905822.app1042291&referrer=utm_source%3DAppAgg.com%26utm_medium%3Dreferral%26utm_campaign%3DAppAgg
Stan Swasthya	0	500	English/ Hindi/ Marathi	BSE training			BSE training	T	https://appagg.com/36355759
Breast Cancer	0	1000	English	BSE training/ guide	Book Guide		BSE training/ guide	T,E	https://appagg.com/29141779
Breast Screening	0	1000	Bangla	BSE training/ guide	BSE training	Step by step	BSE training/ guide	T,E	https://appagg.com/32113164
Brexa - Breast cancer screening	0	10000	English	BSE training/ guide	???		BSE training/ guide	T,E	https://play.google.com/store/apps/details?id=com.appzalow.fahsalthdy
mShakti by Indian Cancer Society	0	1000	Hindi	BSE training/ guide	BSE training		BSE training/ guide	T,E	https://appagg.com/30433578
فحص الثدي المنزلي‎	0	50	Arabic	BSE training/ guide	BSE Education		BSE training/ guide	T,E	https://appagg.com/26328368
Breast Cancer	0	1000	English	BSE training/ guide		Ad for a specific breast surgeon	BSE training/ guide	T,E	https://appagg.com/32923823
BREAST CANCER ASSESSMENT	0	100	English	BSE training/ guide			BSE training/ guide	T,E	https://play.google.com/store/apps/details?id=com.pinkpakistan.pinkpakistan
PinkDrive	0	10	English	BSE training/ guide	BSE		BSE training/ guide	T,E	https://play.google.com/store/apps/details?src=AppAgg.com&id=com.app.ykpi.projectpitapink&referrer=utm_source%3DAppAgg.com%26utm_medium%3Dreferral%26utm_campaign%3DAppAgg
pink pakistan	0	1000	English/ Pashto/ Punjabi/ Sindhi/ Urdu/ Balochi	BSE training/ recording/ guide		URL not found	BSE training/ recording/ guide	T,Re,E	https://play.google.com/store/apps/details?id=com.sadari.beca
PITA PINK	0	1000	Indonesian	BSE training/ recording/ guide	BSE ?	Indonesia	BSE training/ recording/ guide	T,Re,E	https://play.google.com/store/apps/details?id=uk.org.breakthrough.ibreastcheck
BeCA - Breast Examination for Cancer Awareness	0	100	Indonesian	BSE training/ recording/ reminder/ guide	BSE training/ recording/ reminder/ guide		BSE training/ recording/ reminder/ guide	T,R,Re,E	https://appagg.com/4282830
Breast Check Now	0	10000	English	BSE training/ recording/ reminder/ guide	BSE training/ recording/ reminder/ guide		BSE training/ recording/ reminder/ guide	T,R,Re,E	https://appagg.com/23554195
BREAST TEST	0	10000	English	BSE training/ recording/ reminder/ guide	BSE training/ recording/ reminder/ guide		BSE training/ recording/ reminder/ guide	T,R,Re,E	https://appagg.com/32066453
CheckMate	0	5000	English/ Bengali	BSE training/ recording/ reminder/ guide	BSE training/ recording/ reminder/ guide		BSE training/ recording/ reminder/ guide	T,R,Re,E	https://play.google.com/store/apps/details?src=AppAgg.com&id=net.mammaweb.mamma&referrer=utm_source%3DAppAgg.com%26utm_medium%3Dreferral%26utm_campaign%3DAppAgg
DearMamma	0	50000	English/ French/ Spanish/ Arabic/ German/ Hebrew/ Farsi/ Urdu/ Hindi/ Bengali/ Chinese	BSE training/ recording/ reminder/ guide	BSE training/ recording/ reminder/ guide		BSE training/ recording/ reminder/ guide	T,R,Re,E	https://play.google.com/store/apps/details?id=com.poltekkes.sadari
mamma：乳がん検診の施設検索 セルフチェック	0	10	Japanese	BSE training/ recording/ reminder/ guide	BSE training/ recording/ reminder/ guide		BSE training/ recording/ reminder/ guide	T,R,Re,E	https://play.google.com/store/apps/details?id=com.mylumps
SADARI (Periksa Payudara Sendiri)	0	100	Indonesian	BSE training/ recording. reminder/ guide	BSE training/ recording/ reminder/ guide		BSE training/ recording/reminder/ guide	T,R,Re,E	https://play.google.com/store/apps/details?id=com.breastselfexamination
My lumps	0	1	English	BSE training/ recording(lumps)/ reminder	BSE training/ recording/ reminder/ guide		BSE training/ recording/ reminder	T,R,Re	https://appagg.com/31615917
Breast self examination	0	10	English	BSE training/ reminder	???		BSE training/ reminder	T,R	https://appagg.com/33237089
Squeeze Day	0	5000	Swedish	BSE training/ reminder	BSE training reminder		BSE training/ reminder	T,R	https://play.google.com/store/apps/details?id=com.etege.brooke
Daisy Wheel	0	100	English/ Arabic/ French/ German/ Hebrew/ Italian/ Portuguese/ Simplified Chinese/ Spanish	BSE training/ reminder	BSE calendar reminder		BSE training/ reminder	T,R	https://play.google.com/store/apps/details?src=AppAgg.com&id=com.alnoor.pinkpromise&referrer=utm_source%3DAppAgg.com%26utm_medium%3Dreferral%26utm_campaign%3DAppAgg
Etege: Amharic Self-Breast Examination Guide	0	1000	Amharic	BSE training/ reminder	BSE training reminder	Good cartoons	BSE training/ reminder	T,R	https://appagg.com/33891179
Pinky Promise-Al Noor	0	100	English/ Arabic	BSE training/ reminder	BSE calendar reminder		BSE training/ reminder	T,R	https://play.google.com/store/apps/details?id=com.spherebleue.salamti
Pre Check	0	5000	English	BSE training/ reminder	BSE training reminder		BSE training/ reminder	T,R	https://play.google.com/store/apps/details?id=com.mikceldran.inthepinkapp
Salamati	0	100	French	BSE training/ reminder	BSE training/ calendar reminder		BSE training/ reminder	T,R	https://play.google.com/store/apps/details?id=com.wisleem.discoverrecover
In The Pink PH	0	1	English/ Tagalog / Bisaya	BSE training/ reminder/ guide	BSE training/ calendar reminder	Good cartoons	BSE training/ reminder/ guide	T,R,E	https://play.google.com/store/apps/details?id=com.blacksunpro.b4bc
إكتشفي تشفي‎	0	100	Arabic	BSE training/ reminder/ guide	BSE training and calendar		BSE training/ reminder/ guide	T,R,E	https://play.google.com/store/apps/details?id=com.belalangkunyit.braware
B4BC Boarding 4 Breast Cancer	0	500	English/ French/ German/ Italian/ Japanese/ Portuguese/ Simplified Chinese/ Spanish/ Traditional Chinese	BSE training/ reminder/ guide	BSE training and calendar		BSE training/ reminder/ guide	T,R,E	https://play.google.com/store/apps/details?id=com.breastcancer.ireland2
BrAware	0	5	English	BSE training/ reminder/ guide	BSE & Breast FU calendar		BSE training/ reminder/ guide	T,R,E	https://play.google.com/store/apps/details?id=de.pinkribbon_deutschland&hl=en&gl=US
Breast Aware Ireland - Research a Cure	0	1000	English	BSE training/ reminder/ guide	BSE training reminder		BSE training/ reminder/ guide	T,R,E	https://appagg.com/28898833
breastcare - breast awareness	0	1000	English/ Arabic/ French/ German/ Persian/ Spanish/ Turkish	BSE training/ reminder/ guide	BSE training remincer/ guide	Multiple langages and cultures/ religions	BSE training/ reminder/ guide	T,R,E	https://appagg.com/35088018
iCheck	0	1000	English/ Arabic	BSE training/ reminder/ guide	BSE training reminder/ guide		BSE training/ reminder/ guide	T,R,E	https://appagg.com/31810211
Keep A Breast	0	5000	English	BSE training/ reminder/ guide	BSE training reminder/ guide		BSE training/ reminder/ guide	T,R,E	https://appagg.com/30363764
Know Your Lemons Breast App	0	5000	English	BSE training/ reminder/ guide	BSE training reminder/ guide	Lemon image !	BSE training/ reminder/ guide	T,R,E	https://appagg.com/35327541
Pandekha - Breast Cancer Self Examination	0	500	English	BSE training/ reminder/ guide	BSE training/ reminder/ guide		BSE training/ reminder/ guide	T,R,E	https://play.google.com/store/apps/details?id=com.andromo.dev576843.app593718
CanApp by Can Protect Foundation	0	100	English	BSE training/ recording/ reminder/ guide	BSE training/ reminder/ guide		BSE training/ reminder/ guide	T,R,E	https://play.google.com/store/apps/details?src=AppAgg.com&id=com.appsotutely.mybreastfriend&referrer=utm_source%3DAppAgg.com%26utm_medium%3Dreferral%26utm_campaign%3DAppAgg
